# Supplementary material for: Mesenchymal Stem Cells from COPD Patients Are Capable of Restoring Elastase-Induced Emphysema in a Murine Experimental Model
Source: Int J Mol Sci. 2023 Mar 18;24(6):5813. doi: 10.3390/ijms24065813 (PMC10054868; doi:10.3390/ijms24065813)
Supplement: Supplementary file 1 [file ijms-24-05813-s001.zip]

Archive with 1 entries (1 files):
- ijms-2222607-supplementary.pdf
